# Supplementary material for: Loss of full-length DNA replication regulator Rif1 in two-cell embryos is associated with zygotic transcriptional activation
Source: J Biol Chem. 2021 Nov 1;297(6):101367. doi: 10.1016/j.jbc.2021.101367 (PMC8686075; doi:10.1016/j.jbc.2021.101367)
Supplement: Table S1 [file mmc2.xlsx]

## Sheet: sequences
Table S1. Primer and siRNA sequences used in this study
All sequences are from 5' ends do 3' ends;
Experiments/ Usage		Primer names	Sequences	References
Primers for constructions	mRif1 cDNA isolation and constructions	muRif1_N(MfeI)Kozak	GCCCAATTGATCATGACGGCCCCAGGTCGCA	Original
		mRif1-N(RI)frame3	GCCGAATTCCATGACGGCCCCAGGTCGCAG	Original
		mRif1_2626R_SpeI	CAGACTAGTATACACTTTAGGAG	Original
		mRif1_2626F_SpeI	GTATACTAGTCTGAACAACAAG	Original
		mRif1_F2347_Flag_IF	ACGATGACAAGAATTCTTCAGATTGGTCCAGAAAGAAG	Original
		mRif1_R2967_IF	ATTTAATTGTGAATTCTCTGTTGATTC	Original
		mRif1_EcoNI_F3139_IF	GTCTTCATTCCTCCAGAAGGAA	Original
		mRif1_R3921stop_IF	GGCGGAATTGCGGCCCTACTCTTCCTGTTCAGATGTCAGTGAT	Original
		mRif1_5596R_BamHI	ACTGGAtCCAGCTATGACTTTGCA	Original
		mRif1_5596F_BamHI	GCTGGATCCAGTCCAGAGGGAGTT	Original
		mRif1_C(XhoI)Stop	GCCCTCGAGCTAAGAATTTTCATGGGCTGG	Original
	pPyCAGIP-FLAGx2 backbone vector	Flag-F_MfeI	GCCCAATTGAGCATGGACTACAAGGAC	Original
		Flag-R_RI	GCCGAATTCTTGTCATCGTCGTCCTT	Original
	pPyCAGIP-FLAGx2-mRif1 construction	C552-F primer	GCCGAATTCGGATCCAGTCCAGAGGGAG	Original
		C552-R primer	CTGCAATTGCGGCCGCTCGAGCTAAGAATTTTCAT	Original
	pPyCAGIP-FLAGx2-mRif1-FL	pPyBam_mRif1F3_IF	ACAAGAATTCGGATCCGACGGCCCCAGGTCGCAGCCCCCTGG	Original
		pPyBam_mRif1R5610_IF	CTCTGGACTGGATCCAGCTATGACTTTGCATGC	Original
	mRosa-CreERT2 donor vector	pZdmZFNLmut_F3919_NotI	CGAGCGGCCGCCCACCCTCCCCTT	Original
		pZdmZFNLmut_R8_Xma	CTCCCGGGAGAAAGTCTGCAGCTGCAGATCACGAGGGAA	Original
		SACreER_F_pZD_IF	CGAGACCGGTGGATCTCTAGAAAGGGCGCAGTAGTCCAG	Original
		pPy_R4279_pZD_IF	GTCTGAATTCGGATCCGCTGGCACGACAGGTTTCC	Original
	mRif1 bacterial expression vector	muRif1_N_BamHI	CGCGGATCCATGACGGCCCCAGGTCGCAGCCCC	Original
		mRif1_R1137_XhoI	GGACTCGAGGCCTTGAGGTGAAGGAATACT	Original
		mRif1_F5017_BamHI	ACAGGATCCAGTAATGTGAGGGTATCAGA	Original
		mRif1_R5553_XhoI	CTGCTCGAGCTCTCCGTTCTCTGAAAGCT	Original
qRT-PCR primers		mRif1_F450	AGGAGAGATACATTCTGCTGTTG	Original
		mRif1_R568	GTATGACCAATTTGGCCCACCT	Original
		mRif1_F7006	AGCAGGACTGTCTCCACTGATG	Original
		mRif1_R7128	GTCCAGTTGAAGAGCAAGAGCA	Original
		mRif1_F7140	CTACAGTTACACTGGAAGCCAGCTA	Original
		mRif1_3Utr_pCAGIP_Mcs_R	GAATTGCGGCCGCTCGAGCTAAGAA	Original
		Zscan4_com-F	TCATGAGATGATTCACACAGGAG	Original
		Zscan4_com-R	AGTCTCTGCTGAGGATGTTAGAT	Original
		Zscan4c-F	CCGGAGAAAGCAGTGAGGTGGA	Original
		Zscan4c-R	TACGAAAATGCTAACAGTTGATGGA	Original
		Zscan4d-F	GGTCCTGACAGAGGCCTGCCA	Original
		Zscan4d-R	GCAGTAGACATGACATGAGATGTC	Original
		Zscan4ps1-F	TGGTCCTGACAGAGGCCTGCC	Original
		Zscan4ps1-R	GAGAAATATACTGTAAGCAGT	Original
		Usp17L_com-F	GAGTTCCTTGACCTGAAGCCATAC	Original
		Usp17L_com-R	GAGCACATAGGCATTCTCATTC	Original
		AA684185-F	ACCAGTTCACTTTGAGCAGGATCCATTTG	Original
		AA684185-R	CCCTTTGTTTGGCTTCTTGCCTTTGA	Original
		Mervl_pol-F	ATCTCCTGGCACCTGGTATG	11
		Mervl_pol-R	AGAAGAAGGCATTTGCCAGA	11
		Major satellite-F	GATTTCGTCATTTTTCAAGTCGTC	85
		Major satellite-R	GCACACTGAAGGACCTGGAATATG	85
		Gm7789-F	GAAGATCTCAGACTTTGGGTGG	Original
		Gm7789-R	CTATCATTCCAGGGGCAAGTAG	Original
		Pou5f1-F	CTCCCGAGGAGTCCCAGGACAT	43
		Pou5f1-R	GATGGTGGTCTGGCTGAACACCT	43
		Zfp42-F	GACAGACTGACCCTAAAGCAAGACGA	43
		Zfp42-R	GGTATCCGTCAGGGAAGCCATCT	43
		Nanog-F	CAAGGGTCTGCTACTGAGATGCTCTG	43
		Nanog-R	TTTTGTTTGGGACTGGTAGAAGAATCAG	43
		Tbx3-F	AGGAGCGTGTCTGTCAGGTT	7
		Tbx3-R	GCCATTACCTCCCCAATTTT	7
		Gata4-F	TGAGCCTGTATGTAATGCCTGCGG	Lab stock
		Gata4-R	ACAGCTTCAGAGCAGACAGCACTG	Lab stock
		Gata6-F	CTTGCGGGCTCTATATGAAACTCCAT	43
		Gata6-R	TAGAAGAAGAGGAAGTAGGAGTCATAGGGACA	43
		Gapdh-F	CATGTTCCAGTATGACTCCACTCACG	43
		Gapdh-R	CCAGTAGACTCCACGACATACTCAGCA	43
		mFoxa2_F1064	GTGGCCTAAGCGAGCTAAAG	86
		mFoxa2_R1238	GGGTGGTTGAAGGCGTAATG	86
		mSox17_F2175	CGCACGGAATTCGAACAGTA	86
		mSox17_R2343	GTCAAATGTCGGGGTAGTTG	86
		mIhh_F967	GGGTGTATTACGAGTCCAAGGC	Original
		mIhh_R1113	CTGGCTTTACAGCTGACAGGG	Original
		T-F	CTGTGACTGCCTACCAGAATGAGGAG	43
		T-R	GGTCGTTTCTTTCTTTGGCATCAAG	43
		mGsc_F728	AGCCCTGGAGAACCTCTTCC	Original
		mGsc_R846	CTCGGCGGTTCTTAAACCAG	Original
		mCD34_F2200	CCCTGGCAGATTCCTTTCAGTC	87
		mCD34_R2390	CCCAATCCTCTCATCTCTGGAAAG	87
		VEGFR-F	ATGCAGCTTGCTCCTTCCTC	Original
		VEGFR-R	GTCTCCACCCAGCAGAAACC	Original
		mMixl1_F2010	TTGAATTGAACCCTGTTGTCCC	Original
		mMixl1_R2204	GAAACCCGTTCTCCCATCCACC	Original
		Fgf5-F	CAAAGTCAATGGCTCCCACGAAG	43
		Fgf5-R	CTACAATCCCCTGAGACACAGCAAATA	43
		mSni2_F728	AGGACACATTAGAACTCACACTG	Original
		mSnai2_R880	CTGGAGAAGGTTTTGGAGCAGT	Original
		Isl1-F	GAGTCATCCGAGTGTGGTTTCAA	Original
		Isl1-R	ACTGCCAGTAGAATTAGAGCCTG	Original
		Cdx2-F	GCGAAACCTGTGCGAGTGGATG	43
		Cdx2-R	CGGTATTTGTCTTTTGTCCTGGTTTTCA	43
		Hand1-F	CAGTTACATCGCCTACTTGATGGA	Original
		Hand1-R	TTAGCTCCAGCGCCCAGACTTGCT	Original
DNA methylation analysis; HpaII assay		Zscan4eUp_Msp1_F	CAACAACAAAACTCCAGCATCC	Original
		Zscan4eUp_Msp1_R	GGCTGTCCTCGAACTCAGAAAT	Original
		Bmp4-F	CCAGTGAGAGCTCTGCTTTTCGT	Original
		Bmp4-R	TGGCCAGCCCATAATTGGGTTGC	Original
		Fgf5_Msp1_F	TCCTCACCAGTCGCAGCTT	88
		Fgf5_Msp1_R	GCTCCACTGGAAACTGCTATGTT	88
		T_Msp1_F2	AATGGGCAGCTGCTCGGTACTTCAA	Original
		T_Msp1_R	AAGGCGCGACAAGAGTAAGTCT	88
DNA methylation analysis; Bisulfite sequencing		Zscan4_BS1_F	GtAGtTTTTGATGtTGATTGAGGGtTGA	Original
		Zscan4_BS1_R	AAAaCCTTCACCAaTCAaAAAaATCTCA	Original
		Zscan4_BS2_F	tAtTtATATGGGTTtTGttTGtTGTGGA	Original
		Zscan4_BS2_R	TaCCCCAaaaaTaaAAAAaTaCAaTCTa	Original
		Zscan4_BS3_F	AGGAAtAGGAGTTTTGATAGAATCAtTG	Original
		Zscan4_BS3_R	CACATATACTTACACATTCAAaACCACT	Original
		Zscan4_BS4_F	GAATAAGAAGAGTGAATTGtTTTGTGTt	Original
		Zscan4_BS4_R	aTTCAaTCAaATCTaTaaTAATTCCTCA	Original
		MajSat_BS_primer_F	GACGAtTTGAAAAATGAtGAAATtAtTA	34
		MajSat_BS_primer_R	CATATTCCAaaTCCTTCAaTaTaCATTT	34
		T_BS_F	tTTTttTTAtAGGAAGtGtGtGtTGGAG	Original
		T_BS_R	CCaCAAaaCaCaACAAaAaTAAaTCTCT	Original
ChiP qPCR primers		Zscan4_ChIP1_F	GAAAGGGCATCAAGAAAGTTGTGG	Original
		Zscan4_ChIP1_R	ATTGGCAGTGAAGGCTTCAACCTT	Original
		Zscan4_ChIP2_F	GAGAGGACTCAGGATCCTGCCATT	Original
		Zscan4_ChIP2_R	AGGTTTTCTCTGTATAGCCCTGGC	Original
		Zscan4_ChIP3_F	ATTCATTTGAAGAATTTGTAGTGC	Original
		Zscan4_ChIP3_R	AACATAGAACCTTATTTTCCCTTA	Original
		Zscan4_ChIP4_F	GACTTACAACACTTGACTAGGAG	Original
		Zscan4_ChIP4_R	AGAGATCCAAGGTCAGTCTGACC	Original
		Zscan4_ChIP5_F	GATAAAATGGTAATCTGCCCCACC	Original
		Zscan4_ChIP5_R	CATATACTTACACATTCAAGACCA	Original
		Zscan4_ChIP6_F	ATGGTTGGCAGAGCTCACAGGAAC	Original
		Zscan4_ChIP6_R	GCTTCTTGTCCTTGCATTGAAACA	Original
		Zscan4_ChIP7_F	TTCTGTAGAGATGCCAAACTATAC	Original
		Zscan4_ChIP7_R	CTGGCATGTGTATGATCTCATGGG	Original
		Zscan4_ChIP8_F	GAGAACCACTCTTCAAGAAGTTGA	Original
		Zscan4_ChIP8_R	CAGTCTGGTTAAAACTTGTTATTC	Original
		Nanog_ChIP_F	AATGAGGTAAAGCCTCTTTTTGG	89
		Nanog_ChIP_R	ACCATGGACATTGTAATGCAAA	89
		Gata6_ChIP_F	CCGTAGTCCAGTGGGCAGAGAAAC	89
		Gata6_ChIP_R	CGGGCTGCTTTTCCAAATCG	89
		Gata6_u_ChIP_F	CAAAGAGTTCAAATGCTTCCAGG	Original
		Gata6_u_ChIP_R	GGCAGCAGCAGTGATATACGTCTT	Original
		T_Chip_F	AATGGGCAGCTGCTCGGTACTTCAA	88; modiied
		T_Chip_R	AAGGCGCGACAAGAGTAAGTCT	88
		T_u_ChIP_F	TGACCAACAACATTCCCAGGAC	Original
		T_u_ChIP_F	GGTTTGCAGAAGTATACAAGGGAG	Original
		Sox17_ChIP_F	TGTCCTTTAACAGGCCTTGG	90
		Sox17_ChIP_R	GCAGCGGTATCACACTCAAA	90
		Chr8_neg_F	AAGGGGCCTCTGCTTAAAAA	90
		Chr8_negR	AGAGCTCCATGGCAGGTAGA	90
		Eif5a2_ChIP_F	GAATCAAAGTTCCACTCCACCAAC	Original
		Eif5a2_ChIP_R	GAGATGCATCCTCATCTTCAGTTC	Original
		LAD-F	CCAGATCCTCTGTGTGCACTT	91
		LAD-R	CCATGATGCTGCTGTAGTGG	91
siRNA		universal_s	UUCUCCGAACGUGUCACGUdTdT	Original (JBS)
		universal_as	ACGUGACACGUUCGGAGAAdTdT	Original (JBS)
		mRif1#2_s	GAAGGAGCCUCUAGGGAAAdTdT	Original
		mRif1#2_as	UUUCCCUAGAGGCUCCUUCdTdT	Original
		mRif1#3_s	GCAGGAUUGGCAGAUGACAdTdT	Original
		mRif1#3_as	UGUCAUCUGCCAAUCCUGCdTdT	Original
		mRif1NC#1_s	GUGUUCAACCUUAAAUGCAdTdT	Original
		mRif1NC#1_as	UGCAUUUAAGGUUGAACACdTA	Original
85. Inoue, A., Matoba, S., and Zhang, Y. (2012) Transcriptional activation of transposable elements in mouse zygotes is independent of Tet3-mediated 5-methylcytosine oxidation. Cell Res 22, 1640-1649
86. Shimoda, M., Kanai-Azuma, M., Hara, K., Miyazaki, S., Kanai, Y., Monden, M., and Miyazaki, J. (2007) Sox17 plays a substantial role in late-stage differentiation of the extraembryonic endoderm in vitro. J Cell Sci 120, 3859-3869
87. Ivanova, N., Dobrin, R., Lu, R., Kotenko, I., Levorse, J., DeCoste, C., Schafer, X., Lun, Y., and Lemischka, I. R. (2006) Dissecting self-renewal in stem cells with RNA interference. Nature 442, 533-538
88. Wang, C., Lee, J. E., Cho, Y. W., Xiao, Y., Jin, Q., Liu, C., and Ge, K. (2012) UTX regulates mesoderm differentiation of embryonic stem cells independent of H3K27 demethylase activity. Proc Natl Acad Sci U S A 109, 15324-15329
89. Kim, J., Chu, J., Shen, X., Wang, J., and Orkin, S. H. (2008) An extended transcriptional network for pluripotency of embryonic stem cells. Cell 132, 1049-1061
90. Boyer, L. A., Plath, K., Zeitlinger, J., Brambrink, T., Medeiros, L. A., Lee, T. I., Levine, S. S., Wernig, M., Tajonar, A., Ray, M. K., Bell, G. W., Otte, A. P., Vidal, M., Gifford, D. K., Young, R. A., and Jaenisch, R. (2006) Polycomb complexes repress developmental regulators in murine embryonic stem cells. Nature 441, 349-353
91. Handoko, L., Xu, H., Li, G., Ngan, C. Y., Chew, E., Schnapp, M., Lee, C. W., Ye, C., Ping, J. L., Mulawadi, F., Wong, E., Sheng, J., Zhang, Y., Poh, T., Chan, C. S., Kunarso, G., Shahab, A., Bourque, G., Cacheux-Rataboul, V., Sung, W. K., Ruan, Y., and Wei, C. L. (2011) CTCF-mediated functional chromatin interactome in pluripotent cells. Nat Genet 43, 630-638
