# Supplementary material for: Loss of full-length DNA replication regulator Rif1 in two-cell embryos is associated with zygotic transcriptional activation
Source: J Biol Chem. 2021 Nov 1;297(6):101367. doi: 10.1016/j.jbc.2021.101367 (PMC8686075; doi:10.1016/j.jbc.2021.101367)
Supplement: Table S2 [file mmc3.xlsx]

## Sheet: TableS2
Table S2. Antibodies used in this study
Primary antibodies
Experiments	Reagents	Source	Identifier
IB	Rabbit anti-Brd4	Bethyl Laboratories	A301-985A
IB	Mouse anti-Cdc6 (180.2)	Santa Cruz Biotechnology	sc-9964
IB, ChIP	Rabbit anti-histone H3	abcam	ab1791
IB, IF, ChIP, FCM	Mouse anti-histone H3K27Ac	MAB Institute	MABI0309
IB	Rabbit anti-histone H3K9Ac	abcam	ab4441
IB, ChIP	Rabbit anti-histone H3K9K14Ac	Upstate	06-599
IB	Rabbit anti-histone H3K56Ac	Upstate	07-677
IB, ChIP	Rabbit anti-histone H3K4me1	abcam	ab8895
IB, ChIP	Mouse anti-histone H3K4me3	abcam	ab12209
IB	Rabbit anti-histone H3K4me3	abcam	ab8580
IB	Rabbit anti-histone H3K4me2	abcam	ab32356
IB, ChIP	Rabbit anti-histone H3K27me3	Upstate	07-449
IB, ChIP	Rabbit anti-histone H3K9me3	abcam	ab8898
IB	Mouse anti-histone H3K9me3	MAB Institute	MABI0318
IB	Mouse anti-histone H3K9me2	MAB Institute	MABI0317S
IB	Mouse anti-histone H3K9me2	abcam	ab1220
IB	Rabbit anti-histone H3K9me1	abcam	ab9045
IB, ChIP	Mouse anti-histone H4	MAB Institute	MABI0400
ChIP	Rabbit anti-acetylated-histone H4	Merck Millipore	06-866
IB, ChIP	Mouse anti-histone H4K5Ac	MAB Institute	MABI0405
IB, ChIP	Mouse anti-histone H4K8Ac	MAB Institute	MABI0408
IB	Rabbit anti-histone H4K12Ac	Upstate	07-595
IB, ChIP	Mouse anti-histone H4K16Ac	MAB Institute	MABI0416
IB, ChIP	Mouse anti-histone H4K20me1	MAB Institute	MABI0421
IB, IF	Goat anti-LaminB	Santa Cruz Biotechnology	sc-6217
IB	Rabbit anti-Mcm4	Hisao Masai Lab	doi: 10.1074/jbc.M608935200
IB, IF	Rabbit anti-Nanog	Reprocell	RCAB0001P
IB, IF	Mouse anti-Oct4 (C-10)	Santa Cruz Biotechnology	sc-5279x
IB	Rabbit anti-Orc2	Hisao Masai Lab	unpublished
IB, IF, IP	Rabbit anti-mouse Rif1 N206	This study	Refer Materials and Methods
IB, IF	Rabbit anti-mouse Rif1 UCR3	This study	Refer Materials and Methods
IB	Mouse anti-a-tubulin (clone B-5-1-2)	Sigma-Aldrich	T5168
IB	Mouse anti-DDDDK (clone FLA-1)	MBL	M185-3L
IB, IF, FCM	Mouse anti-FLAG (M2)	Sigma-Aldrich	F1804
IF, FCM	Rat anit-GFP	Bio Academia	60-001
ChIP	Normal rabbit IgG	Santa Cruz Biotechnology	sc-2027
ChIP	Normal mouse IgG	Santa Cruz Biotechnology	sc-2025
Secondary antibodies
IB, IP	Peroxidase-conjugated donkey anti-mouse IgG (H+L)	Jackson ImmunoResearch	715-036-151
IB, IP	Peroxidase-conjugated donkey anti-rabbit IgG (H+L)	Jackson ImmunoResearch	711-036-152
IF, FCM	Alexa 488 F(ab') fragment goat anti-mouse IgG (H+L)	Invitrogen	1858259
IF	Alexa 546 F(ab') fragment goat anti-mouse IgG (H+L)	Invitrogen	A11018
IF	Cy3-conjugated F(ab') fragment donkey anti-mouse IgG (H+L)	Jackson ImmunoResearch	715-166-151
IF	Alexa 488 F(ab') fragment goat anti-rabbit IgG (H+L)	Life Technologies	1812158
IF	Alexa 546 F(ab') fragment goat anti-rabbit IgG (H+L)	Invitrogen	A11035
IF	Cy3-conjugated F(ab') fragment donkey anti-rabbit IgG (H+L)	Jackson ImmunoResearch	711-166-152
IF, FCM	Alexa 488 F(ab') fragment chicken anti-rat IgG (H+L)	Invitrogen	A21470
FCM	PE-conjugated goat anti-mouse IgG (H+L)	Pharmingen	550589
Abbreviations;
IB: Immunoblotting
IF: Immunofluorescence
IP: Immunoprecipitation
ChIP: Chromatin immunoprecipitation
FCM: Flow Cytometry
